# Supplementary material for: Glomerular plasmalemma vesicle‐associated protein‐1 as an endothelial remodelling marker complementing C4d in chronic active antibody‐mediated rejection
Source: Histopathology. 2026 Apr 21;89(2):372–82. doi: 10.1111/his.70162 (PMC13341019; doi:10.1111/his.70162)
Supplement: Supplementary file 2 — Table S1. Multivariable Cox proportional hazards models and proportional hazards diagnostics (Schoenfeld residual tests). [file HIS-89-372-s001.zip]

Archive with 2 entries (2 files):
- his70162-sup-0015-TableS1@Supplementary Table S1.docx
- HIS_70162__author.docx
